# Supplementary material for: Expression of Keratin-1 Predicts Recurrence and Treatment Response in Advanced Laryngeal Cancer: A Potential Therapeutic Target
Source: Curr Oncol. 2025 Sep 17;32(9):520. doi: 10.3390/curroncol32090520 (PMC12468875; doi:10.3390/curroncol32090520)
Supplement: Supplementary file 1 [file curroncol-32-00520-s001.zip]

Archive with 1 entries (1 files):
- curroncol-3818357-supplementary.pdf
